# Supplementary material for: Risk of Rhabdomyolysis Associated with Dexmedetomidine Use over the Past 10 Years: Insights from the EudraVigilance Database
Source: J Pers Med. 2024 Sep 10;14(9):961. doi: 10.3390/jpm14090961 (PMC11432986; doi:10.3390/jpm14090961)
Supplement: Supplementary file 1 [file jpm-14-00961-s001.zip]

Archive with 1 entries (1 files):
- jpm-3168079-supplementary.pdf
